# Supplementary material for: Genome-Wide Identification and Characterization of Banana Ca2+-ATPase Genes and Expression Analysis under Different Concentrations of Ca2+ Treatments
Source: Int J Mol Sci. 2022 Oct 7;23(19):11914. doi: 10.3390/ijms231911914 (PMC9570239; doi:10.3390/ijms231911914)
Supplement: Supplementary file 1 [file ijms-23-11914-s001.zip]

Archive with 1 entries (1 files):
- ijms-1916184-supplementary.xlsx
