# Supplementary material for: Genome-Wide Identification and Characterization of Banana Ca2+-ATPase Genes and Expression Analysis under Different Concentrations of Ca2+ Treatments
Source: Int J Mol Sci. 2022 Oct 7;23(19):11914. doi: 10.3390/ijms231911914 (PMC9570239; doi:10.3390/ijms231911914)
Supplement: Supplementary file 1 [file ijms-23-11914-s001.zip › ijms-1916184-supplementary.xlsx]

## Sheet: Table S1
Table S1 Composition of Hoagland nutrient solution with different concentrations of Ca2+
Group name	Nutrient solution composition (mM)
	Ca(NO3)2·4H2O	KNO3	MgSO4·7H2O	NH4H2PO4	NaNO3
4 mM	4	6	2	1	0
2 mM	2	6	2	1	4
1 mM	1	6	2	1	6
0 mM	0	6	2	1	8

## Sheet: Table S2
Table S2 Oligonucleotide Primers for real-time PCR analysis of banana Ca2+-ATPase genes
Gene	Primer sequences（5'-3'）	Target sequence length (bp)
MaCAC	qF: CTCCTATGTTGCTCGCTTATG	146
	qR: GGCTACTACTTCGGTTCTTTC
MaECA4	qF: GGAGATTTATGGGCTGAACGA	126
	qR: AGCACAAAGGAAACGACGG
MaECA6	qF: GGGAGATTTATGGACTGAACGA	127
	qR: AGCACGAAAGAGACGACGG
MaACA1	qF: TCCTCGAAAGAAAGGAAGGA	158
	qR: ATGCAATACTTCCACCGTCA
MaACA7	qF: AGGCCATGAAGAAAACCAAC	123
	qR: CCTTGACCACATCAGGTACG
MaACA8	qF: TGCTGATGTGATTGTGTTGG	174
	qR: GTGAGAGGGGCATTACCTGT
MaACA10	qF: GACAAACCCACCAAGGAGTT	173
